# Supplementary material for: No psychological effect of color context in a low level vision task
Source: F1000Res. 2013 Nov 15;2:247. [Version 1] doi: 10.12688/f1000research.2-247.v1 (PMC4097361; doi:10.12688/f1000research.2-247.v1)
Supplement: Raw data of threshold values of recognising either contrast changes in dipoles (local task) or the presence of coherent motion in glass patterns (global task) — CSV: Values are given for each task (local and global) and each colour (red and blue) across each trial (first and second). The mean values for each participant are also given. In total 12 values for each participant are given. Gender of Participant - '1' = male, '2' = female. Instructions PDF: Instruction scripts given to participants before the task. De-funnelling PDF: De-funneling task used to assess whether the participants were aware of colour manipulation during the experiment. Administered verbally. [file f1000research-2-2594-s0000.tgz]

Archive with 3 entries (3 files):
- Colour_cue_performance_data.csv
- Instruction_scripts.pdf
- Defunnelling_task.pdf
