# Supplementary material for: No psychological effect of color context in a low level vision task
Source: F1000Res. 2013 Nov 15;2:247. [Version 1] doi: 10.12688/f1000research.2-247.v1 (PMC4097361; doi:10.12688/f1000research.2-247.v1)
Supplement: Raw data of threshold values of recognising either contrast changes in dipoles (local task) or the presence of coherent motion in glass patterns (global task) — CSV: Values are given for each task (local and global) and each colour (red and blue) across each trial (first and second). The mean values for each participant are also given. In total 12 values for each participant are given. Gender of Participant - '1' = male, '2' = female. Instructions PDF: Instruction scripts given to participants before the task. De-funnelling PDF: De-funneling task used to assess whether the participants were aware of colour manipulation during the experiment. Administered verbally. [file f1000research-2-2594-s0000.tgz › Colour_cue_performance_data.csv]

Participant	Local Task Red Condition First Trial	Local Task Red Condition Second Trial	Local Task Red Condition Mean	Local Task Blue Condition First Trial	Local Task Blue Condition Second Trial	Local Task Blue Condition Mean	Global Task Red Condition First Trial	Global Task Red Condition Second Trial	Global Task Red Condition Mean	Global Task Blue Condition First Trial	Global Task Blue Condition Second Trial	Global Task Blue Condition Mean	Gender
1	3.34	3.73	3.535	6.2	3.2	4.7	66.66	60.9	63.78	71.22	66.91	69.065	1
2	5.26	3.62	4.44	5.26	3.65	4.455	62.6	66.21	64.405	67.3	65	66.15	1
3	5.68	3.12	4.4	3.91	2.98	3.445	65.2	66.43	65.815	69.92	64.52	67.22	2
4	6.88	5.1	5.99	6.74	6.82	6.78	63.23	59.25	61.24	67.32	62.38	64.85	2
5	8.97	4.66	8.97	8.21	6.31	8.21	67.68	69.55	67.68	70.26	63.03	70.26	2
6	7.7	3.8	5.75	5.87	5.39	5.63	65.83	68.78	67.305	63.71	67.82	65.765	2
7	4.58	4.61	4.595	4.06	5.91	4.985	74.7	70.72	72.71	78.26	71.95	75.105	1
8	5.81	5.96	5.885	3.43	9.64	6.535	68.75	66.36	67.555	71.3	65.17	68.235	2
9	5.71	4.95	5.33	7.94	4.42	6.18	79.32	74.66	76.99	73.85	75.74	74.795	1
10	3.93	3.19	3.56	4.31	3.91	4.11	60.96	64.77	62.865	63	59.53	61.265	2
11	8.65	5.92	7.285	8.33	4.97	6.65	72.76	66.78	69.77	74.3	70.1	72.2	2
12	9.56	5.47	7.515	9.91	5.85	7.88	74.96	72.11	73.535	74.65	68.47	71.56	2
13	6.39	9.23	7.81	16.26	10.23	13.245	71.17	70.69	70.93	72.48	68.29	70.385	2
14	3.32	4.41	3.865	4.68	1.3	2.99	72.34	64.68	68.51	70.32	56.11	63.215	1
15	3.43	5.32	4.375	11.54	7.97	9.755	68.32	68.41	68.365	66.67	64.77	65.72	1
16	3.23	8.95	6.09	9.37	6.83	8.1	66.03	67.44	66.735	64.57	60.8	62.685	2
17	8.27	6.03	7.15	8.4	6.84	7.62	63.03	67.8	65.415	61.73	65.5	63.615	1
18	9.07	8.16	8.615	5.27	7.59	6.43	67.12	63.52	65.32	62.32	67.76	65.04	2
19	3.48	3.66	3.57	12.04	4.7	8.37	70.44	62.8	66.62	73.65	71.53	72.59	2
20	4.75	3.89	4.32	4.92	2.48	3.7	70.78	62.91	66.845	68.88	63.75	66.315	1
21	10.01	7.517	8.7635	12.56	5.75	9.155	64.62	64.87	64.745	62.56	65.77	64.165	2
22	28.16	5.76	16.96	11.11	8.71	9.91	59.5	63.38	61.44	67.38	67.99	67.685	2
23	8.27	7.4	7.835	6.39	5.13	5.76	67.43	66.32	66.875	70.38	67.36	68.87	2
24	4.43	4.83	4.63	6.76	4.24	5.5	74.84	69.13	71.985	69.98	61.51	65.745	2
25	8.2	5.12	6.66	9.03	4.17	6.6	60.51	68.51	64.51	75.73	74.93	75.33	2
26	8.68	3.46	6.07	4.93	6.47	5.7	63.94	61.54	62.74	64.43	63.97	64.2	2
27	3.03	2.47	2.75	5.64	2.8	4.22	66.21	68.88	67.545	67.02	65.5	66.26	2
28	4.96	2.41	3.685	3.21	4.58	3.895	65.68	62.83	64.255	64.68	64.55	64.615	2
29	3.73	4.35	4.04	6.89	5.28	6.085	58.33	63.88	61.105	62.95	64.43	63.69	1
30	6.7	8.18	7.44	7.94	7.99	7.965	63.04	68.85	65.945	65.44	72.66	69.05	2
